# Supplementary material for: Response to hepatitis B virus vaccination in individuals with chronic hepatitis C virus infection
Source: PLoS One. 2020 Aug 26;15(8):e0237398. doi: 10.1371/journal.pone.0237398 (PMC7449383; doi:10.1371/journal.pone.0237398)
Supplement: S1 File — (XLSX) [file pone.0237398.s001.xlsx]

## Sheet: reactive after 3 or more doses
	Genotype	Age now		Gender 1= M, 0 = F		Age at last Reactive HBsAB in Epic	HBVsAB	Cirrhosis	Alcohol abuse	smoking	IVDrug abuse	DM	number of vaccines	GlaxoSmithKline	GlaxoWellcome	Merck	SmithBeecham	Sanofi	Aventis	Abbott	JHP	Other	Dialysis
	1a	76		1		73	Reactive	0	1	1	1	1	3	GlaxoSmithKline
	1a	75		1		67	Reactive	0	1	1	1	0	3
	1b	74		1		70	Reactive	0	0	1	0	0	3
	1a	72		1		66	Reactive	1	0	1	1	0	3	GlaxoSmithKline
	1a	71		1		67	Reactive	0	1	1	1	0	3	GlaxoSmithKline
	1b	71		0		62	Reactive	0	1	1	1	0	6	GlaxoSmithKline
	1a	69		1		63	Reactive	0	1	1	1	0	3	GlaxoSmithKline
	1b	68		1		67	Reactive	1	1	1	1	0	5	GlaxoSmithKline
	1a	68		0		65	Reactive	0	1	1	1	1	3	GlaxoSmithKline
	4	68		1		66	Reactive	0	0	1	0	1	3
	1b	67		0		67	Reactive	0	1	1	0	1	3	GlaxoSmithKline									1
	1a	67		1		52	Reactive	0	1	1	1	0	5
	1b	67		1		51	Reactive	0	1	1	1	1	3	GlaxoSmithKline	Glaxo Wellcome Co
	1a	66		0		56	Reactive	0	1	1	1	0	3
	1a	66		0		59	Reactive	1	0	0	1	1	3	GlaxoSmithKline
	1a	66		1		63	Reactive	0	1	1	1	0	4	GlaxoSmithKline
	1a	65		1		63	Reactive	0	1	1	1	0	4	GlaxoSmithKline
	3	65		0		62	Reactive	1	1	1	1	0	3
	1a	65		1		63	Reactive	1	1	1	1	1	3
	2b	65		1		59	Reactive	1	1	1	1	0	6	GlaxoSmithKline
	1a	65		1		63	Reactive	1	1	1	1	1	3	GlaxoSmithKline
	1a	65		0		56	Reactive	1	1	1	1	0	3
	1a	65		1		62	Reactive	0	1	1	1	0	5
	1b	64		1		59	Reactive	1	1	1	1	0	3	GlaxoSmithKline
	1a	64		1		61	Reactive	0	1	1	1	1	3
	1a	64		0		63	Reactive	1	1	1	1	0	4	GlaxoSmithKline
	1a	64		0		63	Reactive	0	1	1	0	0	3	GlaxoSmithKline		Merck, Sharp, Dohme
	1b	64		1		63	Reactive	0	1	1	0	0	4	GlaxoSmithKline
	1a	63		0		59	Reactive	0	1	0	0	0	3			Merck, Sharp, Dohme
	1b	63		1		56	Reactive	0	1	1	0	1	4
	1b	62		1		61	Reactive	0	1	0	1	0	4	GlaxoSmithKline
	1a	62		0		54	Reactive	1	1	1	1	0	3
	1b	62		1		58	Reactive	0	1	1	1	0	3	GlaxoSmithKline
	1a	62		1		58	Reactive	0	1	1	1	0	3			Merck, Sharp, Dohme
	1a	62		1		61	Reactive	0	1	1	1	0	3	GlaxoSmithKline
	1a	61		1		61	Reactive	0	1	1	1	1	3	GlaxoSmithKline
	1a	61		1		59	Reactive	1	1	1	1	1	4	GlaxoSmithKline
	1a	61		0		58	Reactive	0	1	1	0	0	3										1
	1a	61		1		58	Reactive	1	1	0	1	0	3	GlaxoSmithKline
	1a	61		1		50	Reactive	1	1	1	1	0	3
	1a	60		1		53	Reactive	1	1	1	0	0	5
	3	60		1		56	Reactive	0	1	1	0	0	3	GlaxoSmithKline
	1a	60		1		59	Reactive	1	1	1	1	0	3
	1a	60		1		54	Reactive	0	1	1	1	1	3	GlaxoSmithKline
	1b	60		0		48	Reactive	0	1	1	0	1	3	GlaxoSmithKline
	1a	60		1		56	Reactive	0	1	1	1	0	3	GlaxoSmithKline
	1a	60		1		56	Reactive	0	0	1	1	0	3
	1b	59		1		52	Reactive	0	1	1	1	1	3	GlaxoSmithKline
	3a	59		1		53	Reactive	1	1	1	1	0	3			Merck, Sharp, Dohme
	4	59		0		55	Reactive	0	1	1	1	0	5	GlaxoSmithKline
	1a	59		1		55	Reactive	0	1	1	1	1	3	GlaxoSmithKline
	3	58		1		47	Reactive	1	1	1	1	1	3			Merck, Sharp, Dohme
	1a	58		1		55	Reactive	0	1	1	0	1	4
	1a	57		0		49	Reactive	0	1	1	1	0	3
	1a	57		1		55	Reactive	0	1	1	1	0	3	GlaxoSmithKline
	NA	57		0		53	Reactive	0	1	1	1	0	3	GlaxoSmithKline
	1a	57		1		56	Reactive	1	1	1	1	1	3	GlaxoSmithKline
	1a	57		0		56	Reactive	1	1	1	1	0	3	GlaxoSmithKline
	1a	57		1		54	Reactive	0	1	1	0	0	3	GlaxoSmithKline
	1a	56		1		49	Reactive	1	1	1	0	1	3
	1a	56		1		55	Reactive	0	1	1	1	0	6
	1a	56		0		49	Reactive	0	1	0	0	0	3	GlaxoSmithKline
	1a	55		1		53	Reactive	0	1	1	1	0	4
	3	55		0		53	Reactive	0	1	1	1	0	3	GlaxoSmithKline
	1	55		0		46	Reactive	0	1	0	0	0	3	GlaxoSmithKline
	NA	55		1		51	Reactive	0	1	1	1	0	4	GlaxoSmithKline
	1a	54		1		45	Reactive	0	1	0	1	0	3	GlaxoSmithKline
	1	54		0		52	Reactive	0	1	1	1	0	3
	1a	54		1		48	Reactive	0	1	1	1	0	3	GlaxoSmithKline
	1a	54		1		51	Reactive	1	1	1	0	0	3	GlaxoSmithKline		Merck, Sharp, Dohme
	1b	53		1		50	Reactive	0	1	1	1	0	3	GlaxoSmithKline
	1a	53		1		40	Reactive	1	1	0	1	1	3	GlaxoSmithKline									1
	1a	53		0		52	Reactive	0	1	1	0	0	3
	1b	53		1		36	Reactive	NA	1	1	NA	0	4	GlaxoSmithKline
	1a	52		1		49	Reactive	0	1	1	1	0	4	GlaxoSmithKline
	1a	52		1		47	Reactive	0	1	1	1	1	3	GlaxoSmithKline
	1a	52		1		48	Reactive	0	1	1	1	1	5
	1a	51		0		46	Reactive	0	1	1	1	0	5	GlaxoSmithKline
	1a	51		1		48	Reactive	1	1	1	0	1	6	GlaxoSmithKline
	1a	51		0		48	Reactive	1	1	1	0	1	3	GlaxoSmithKline
	3	51		1		49	Reactive	0	1	1	1	0	3
	3	51		0		49	Reactive	0	1	1	1	0	3	GlaxoSmithKline
	1a	50		1		46	Reactive	0	1	1	0	0	3	GlaxoSmithKline
	4	50		0		47	Reactive	0	0	0	0	0	3	GlaxoSmithKline
	1a	49		0		45	Reactive	0	1	1	1	0	3	GlaxoSmithKline
	1a	49		1		44	Reactive	0	1	1	0	0	3									Other: Notify EHR team
	3a	48		1		48	Reactive	0	1	1	0	0	3	GlaxoSmithKline
	1a	48		1		37	Reactive	0	1	1	1	0	3
	1a	46		1		39	Reactive	0	1	1	1	1	4
	1a	46		0		41	Reactive	0	1	1	0	1	4
	1a	46		0		44	Reactive	0	1	1	0	1	3	GlaxoSmithKline
	1a	44		0		36	Reactive	0	1	1	0	0	3	GlaxoSmithKline
	1a	44		1		38	Reactive	1	1	0	0	0	3	GlaxoSmithKline
	1a	43		1		42	Reactive	0	1	1	1	0	3	GlaxoSmithKline
	3a	43		1		42	Reactive	1	1	1	0	0	7
	1a	42		1		40	Reactive	0	1	1	1	0	6
	3	41		0		40	Reactive	0	1	1	1	0	3	GlaxoSmithKline
	1a	40		0		36	Reactive	0	1	1	1	0	4
	1b	39		1		34	Reactive	0	1	1	1	0	4										1
	1a	37		0		33	Reactive	0	1	1	1	0	3										1
	3	35		1		34	Reactive	0	1	1	1	0	3
	3	32		1		28	Reactive	0	1	1	1	0	3
	1a	29		1		29	Reactive	0	1	1	1	0	3	GlaxoSmithKline
	3a	29		1		23	Reactive	0	1	1	1	0	3
	1a	28		1		23	Reactive	1	1	1	1	0	3
	3	26		0		22	Reactive	0	1	1	1	0	3
	1a	25		0		24	Reactive	0	1	1	1	0	5

## Sheet: non-reactive after 3 or more
		Age now		Gender 1= M, 0 = F	Age at last NonReactive HBsAB in Epic		value	Vaccine receipt	Number of doses before negative HBVsAb		HBsAg	HbCAb	Cirrhosis	Alcohol abuse	smoking	IVDrug abuse	DM	Total number of doses	GlaxoSmithKline	GlaxoWellcome	Merck	SmithBeecham	Sanofi	Aventis	Abbott	JHP	Other	Comments		Dialysis
	1a	36		0	35		NR	1	3		0	0	0	0	0	0	0	6	GlaxoSmithKline
	2a	76		1	75		NR	1	3		0	NA	0	0	1	1	1	3			Merck, Sharp, Dohme
	1a	70		0	63		NR	1	3		0	NA	0	1	1	1	0	6	GlaxoSmithKline
	1b	69		0	65		NR	1	3		0	NA	1	1	1	1	1	3	GlaxoSmithKline		Merck, Sharp, Dohme
	1a	69		1	65		NR	1	3		0	NA	0	1	1	1	0	6	GlaxoSmithKline
	1b	69		1	62		NR	1	4		0	NA	1	1	1	1	0	4			Merck, Sharp, Dohme
	1a	68		0	67		NR	1	3		0	0	1	1	1	1	1	3	GlaxoSmithKline
	1a	68		1	56		NR	1	3		0	NA	0	1	1	1	0	3
	1b	68		1	65		NR	1	3		0	0	0	1	1	1	0	3	GlaxoSmithKline
	1b	67		1	64		NR	1	3		0	NA	0	0	0	0	0	3	GlaxoSmithKline
	3	66		1	63		NR	1	3		NA	NA	1	1	1	0	0	0												1
	1a	66		1	64		NR	1	3		NA	NA	0	1	1	1	0	3	GlaxoSmithKline
	1b	66		0	62		NR	1	3		0	NA	0	1	1	1	0	3
	6	66		0	62		NR	1	3		0	0	1	0	0	0	1	5	GlaxoSmithKline
	1a	65		1	63		E	1	3		0	NA	0	1	1	1	0	4	GlaxoSmithKline				Sanofi Pasteur	Aventis
	3a	65		1	58		NR	1	3		0	NA	1	1	1	1	0	4	GlaxoSmithKline
	1b	65		1	56		NR	1	3		0	NA	1	1	0	1	1	4	GlaxoSmithKline
	1b	65		0	60		NR	1	5		0	0	1	1	1	1	1	7	GlaxoSmithKline
	1a	65		1	62		NR	1	3		0	NA	0	0	1	1	0	3	GlaxoSmithKline
	1a	64		1	59		NR	1	3		0	NA	1	1	1	1	1	4	GlaxoSmithKline
	1	64		1	63		NR	1	3		0	0	0	1	0	1	0	3
	1a	64		1	57		NR	1	4		0	NA	0	1	0	0	0	7	GlaxoSmithKline
	3a	64		0	63		NR	1	3		0	NA	1	0	1	0	0	4	GlaxoSmithKline
	1a	64		1	55		NR	1	3		0	NA	1	1	1	1	0	3	GlaxoSmithKline
	1b	63		0	62		NR	1	3		0	NA	0	0	1	1	0	3	GlaxoSmithKline
	1b	63		0	62		E	1	3		0	1	0	0	1	1	0	3	GlaxoSmithKline
	1a	63		1	62		NR	1	3		0	NA	0	1	1	1	1	3	GlaxoSmithKline									received vaccines one month appart (not typicall schdedule) has MM
	1a	63		1	56		NR	1	3		0	NA	0	1	1	0	0	3	GlaxoSmithKline
	1a	62		1	51		NR	1	3		0	NA	1	1	1	1	0	4	GlaxoSmithKline
	1a	62		0	59		NR	1	8		0	NA	0	0	1	0	0	12	GlaxoSmithKline		Merck, Sharp, Dohme
	1b	62		1	58		NR	1	3		0	NA	1	1	0	0	0	3			Merck, Sharp, Dohme
	2b	62		1	44		E	1	3		NA	NA	0	1	1	1	0	3
	1b	61		1	58		NR	1	4		0	NA	0	1	1	1	0	5	GlaxoSmithKline
	1a	61		0	59		NR	1	3		0	NA	0	1	0	0	0	6	GlaxoSmithKline				Sanofi Pasteur
	1a	60		0	45		E	1	6		0	0	0	1	0	0	0	8	GlaxoSmithKline
	1a	60		1	56		NR	1	3		0	NA	0	1	1	1	0	6										received 6 vaccines
	1a	60		1	60		NR	1	4		0	0	0	1	1	1	0	4	GlaxoSmithKline
	1a	60		1	57		NR	1	4		0	NA	1	1	1	0	1	1												1
	1b	60		0	59		NR	1	3		0	0	1	1	1	0	0	3	GlaxoSmithKline
	1b	59		0	53		NR	1	3		0	NA	0	1	1	0	0	5	GlaxoSmithKline
	1a	59		1	51		E	1	3		0	1	0	0	1	0	0	3	GlaxoSmithKline
	1b	59		0	57		NR	1	3		0	NA	0	1	1	1	0	3			Merck, Sharp, Dohme
	1a	59		0	49		NR	1	3		0	0	0	1	1	1	0	3
	1b	59		1	55		NR	1	3		0	0	0	1	1	1	0	6	GlaxoSmithKline
	1a	59		1	48		E	1	3		0	NA	0	1	1	1	0	3	GlaxoSmithKline		Merck, Sharp, Dohme	SmithKline Beecham Pharm
	1a	59		1	55		NR	1	3		0	1	0	0	1	0	1	3	GlaxoSmithKline
	3a	58		0	54		NR	1	4		0	0	1	1	1	1	1	4	GlaxoSmithKline
	1a	58		1	58		NR	1	3		0	0	0	1	1	1	0	3	GlaxoSmithKline
	2b	58		0	54		NR	1	5		0	NA	1	1	1	1	0	5	GlaxoSmithKline		Merck, Sharp, Dohme
	1a	58		1	52		NR	1	4		NA	NA	1	1	1	1	1	6	GlaxoSmithKline
	1a	58		1	56		NR	1	3		0	0	1	1	1	1	0	3	GlaxoSmithKline
	1b	58		0	56		E	1	3		0	0	1	1	1	1	1	3	GlaxoSmithKline
	1a	58		1	50		NR	1	3		0	0	0	1	1	1	1	5	GlaxoSmithKline
	1	58		0	50		NR	1	3		0	NA	0	1	1	0	0	4	GlaxoSmithKline
	1b	57		0	56		NR	1	3		0	1	0	1	1	1	0	4	GlaxoSmithKline
	1a	57		0	55		NR	1	3		0	NA	0	1	1	1	0	3
	1a	57		1	56		NR	1	4		0	0	0	1	1	1	0	4	GlaxoSmithKline
	1a	57		1	57		E	1	4		0	NA	0	0	1	0	0	4	GlaxoSmithKline
	2b	57		1	56		NR	1	4		0	0	0	1	1	1	1	4	GlaxoSmithKline
	1	57		1	47		NR	1	3		0	NA	0	1	0	1	0	3
	1a	56		1	51		NR	1	3		0	NA	1	1	1	1	1	4	GlaxoSmithKline
	1a	56		0	53		E	1	3		0	0	0	1	1	1	0	3
	1a	56		1	47		NR	1	3		0	NA	0	1	1	0	0	4	GlaxoSmithKline
	3a	56		1	52		NR	1	3		0	NA	1	1	1	1	0	3	GlaxoSmithKline
	1a	56		1	41		NR	1	3		0	NA	1	1	1	1	0	6
	1a	56		1	50		NR	1	3		0	1	0	0	1	0	0	6	GlaxoSmithKline
	1a	55		1	47		NR	1	4		0	NA	0	1	1	1	1	5	GlaxoSmithKline
	1a	55		0	55		NR	1	5		0	NA	0	0	1	0	0	5	GlaxoSmithKline
	1a	55		1	54		NR	1	3		0	0	1	1	1	0	0	6	GlaxoSmithKline		Merck, Sharp, Dohme
	1a	55		1	53		NR	1	5		0	NA	0	1	1	1	1	5	GlaxoSmithKline
	1b	55		0	52		NR	1	3		NA	0	0	1	1	1	0	4	GlaxoSmithKline
	1a	54		1	52		NR	1	3		1	NA	0	1	1	1	1	6	GlaxoSmithKline											1
	1a	54		1	50		NR	1	3		0	1	1	0	1	0	0	3	GlaxoSmithKline
	1a	54		1	50		NR	1	4		0	NA	0	1	1	1	0	5	GlaxoSmithKline		Merck, Sharp, Dohme
	1a	54		1	50		NR	1	4		0	NA	0	1	1	0	0	4
	1a	54		0	52		NR	1	4		0	0	0	1	1	1	1	4	GlaxoSmithKline
	2a	52		1	48		NR	1	3		0	NA	1	1	1	1	1	6	GlaxoSmithKline
	1a	52		1	46		NR	1	3		0	0	1	1	1	1	1	3	GlaxoSmithKline		Merck, Sharp, Dohme
	1b	51		0	44		NR	1	6		0	1	0	1	1	1	0	6	GlaxoSmithKline
	3a	50		1	46		NR	1	3		0	NA	0	1	1	1	0	6	GlaxoSmithKline
	1a	49		1	45		NR	1	3		0	NA	1	0	1	0	0	4	GlaxoSmithKline
	2b	49		1	46		NR	1	4		0	0	0	1	1	1	0	4	GlaxoSmithKline
	1a	48		1	46		NR	1	4		0	NA	0	1	1	1	0	4	GlaxoSmithKline
	1a	48		1	47		NR	1	12		0	1	1	1	1	1	0	12	GlaxoSmithKline
	3	47		0	44		NR	1	3		0	NA	0	1	1	1	0	4	GlaxoSmithKline
	1a	47		1	46		NR	1	3		0	0	0	1	1	1	0	3	GlaxoSmithKline		Merck, Sharp, Dohme
	1a	47		1	45		NR	1	3		0	0	0	0	1	0	0	2
	1a	46		0	46		NR	1	5		0	0	0	1	1	1	0	5	GlaxoSmithKline
	1a	46		1	43		NR	1	5		0	NA	0	1	1	1	0	5
	3a	46		1	42		NR	1	3		0	0	0	0	0	1	0	3										was reactive in 2006 after the 3 doses then went back to -ve in 2015
	1a	46		0	44		NR	1	3		0	0	0	0	1	1	1	4	GlaxoSmithKline		Merck, Sharp, Dohme
	1a	45		1	43		NR	1	5		0	NA	0	1	0	0	1	5	GlaxoSmithKline		Merck, Sharp, Dohme
	4	45		1	44		NR	1	7		0	NA	0	0	0	0	0	7	GlaxoSmithKline		Merck, Sharp, Dohme
	2a	44		0	40		NR	1	4		0	0	0	0	0	0	0	4	GlaxoSmithKline
	1a	43		0	38		NR	1	4		0	NA	0	0	1	1	0	5	GlaxoSmithKline
	3	43		1	42		NR	1	5		0	NA	1	1	1	1	0	5	GlaxoSmithKline
	1b	42		1	39		NR	1	5		0	0	1	0	0	0	0	6	GlaxoSmithKline
	1a	41		1	39		NR	1	3		0	NA	0	1	1	1	0	3	GlaxoSmithKline
	3a	41		1	38		NR	1	3		0	NA	0	1	1	1	0	4	GlaxoSmithKline											1
	3a	41		1	39		NR	1	6		0	NA	0	1	1	1	0	6	GlaxoSmithKline											1
	3a	41		1	38		E	1	3		0	NA	0	1	1	1	0	3	GlaxoSmithKline
	1a	41		1	39		NR	1	3		0	0	0	1	1	1	0	3	GlaxoSmithKline
	2b	34		0	33		NR	1	3		0	0	0	1	1	1	0	6	GlaxoSmithKline
	1a	30		0	27		NR	1	3		0	NA	0	0	1	1	0	3
	1a	28		0	25		NR	1	3		0	NA	0	0	1	1	0	3
	NA	27		0	26		NR	1	3		0	NA	0	0	1	1	0	6	GlaxoSmithKline
	3	25		1	24		NR	1	3		0	0	0	0	1	1	0	6	GlaxoSmithKline
	1a	58		0	49		NR	1	3		0	NA	1	1	1	0	0	3	GlaxoSmithKline

## Sheet: All reactive patients
	Age now		Gender 1= M, 0 = F		Age at last Reactive HBsAB in Epic	HBVsAB	Cirrhosis	Alcohol abuse	smoking	IVDrug abuse	DM	number of vaccines	GlaxoSmithKline	GlaxoWellcome	Merck	SmithBeecham	Sanofi	Aventis	Abbott	JHP	Other
	69		1		67	Reactive	1	1	1	1	1	0
	60		1		57	Reactive	1	0	1	1	1	0
	57		0		48	Reactive	1	1	1	1	0	0
	64		1		62	Reactive	1	0	1	1	1	0
	71		1		63	Reactive	1	1	1	1	0	0
	72		1		68	Reactive	1	1	1	1	0	0
	69		1		56	Reactive	1	0	1	1	0	0
	68		1		56	Reactive	1	1	1	1	0	0
	67		1		63	Reactive	1	1	1	1	1	0
	61		1		53	Reactive	1	1	1	1	0	0
	69		1		54	Reactive	1	1	1	1	0	0
	64		1		46	Reactive	1	1	1	1	0	0
	66		1		64	Reactive	1	1	1	1	0	0
	59		1		57	Reactive	1	1	1	1	0	0
	69		0		66	Reactive	1	1	0	1	0	0
	78		0		74	Reactive	1	NA	NA	NA	0	0
	66		1		60	Reactive	1	1	0	1	0	0
	58		0		52	Reactive	1	1	1	0	0	0
	64		0		56	Reactive	1	0	1	0	0	0
	58		0		50	Reactive	1	1	1	1	0	0
	63		1		63	Reactive	1	1	1	1	1	0
	55		0		50	Reactive	1	0	0	0	0	0
	67		0		64	Reactive	1	1	1	1	0	0
	62		1		48	Reactive	1	0	1	1	0	0
	71		1		68	Reactive	1	1	1	1	0	0
	81		1		78	Reactive	1	0	1	0	0	0
	61		1		51	Reactive	1	1	1	1	0	0
	66		1		62	Reactive	1	1	1	1	1	0
	64		1		49	Reactive	1	0	1	1	0	0
	69		0		62	Reactive	1	0	0	0	0	0
	70		0		52	Reactive	1	0	0	0	0	0
	63		0		58	Reactive	1	0	0	0	1	0
	59		0		56	Reactive	1	1	1	0	0	0
	63		0		58	Reactive	1	0	0	0	1	0
	67		1		57	Reactive	1	1	1	1	0	0
	69		1		68	Reactive	1	0	0	0	1	0
	67		1		64	Reactive	1	0	0	1	0	0
	54		1		43	Reactive	1	1	1	0	1	0
	55		0		37	Reactive	1	1	1	0	0	0
	64		1		61	Reactive	1	1	1	1	1	0
	54		1		48	Reactive	1	0	0	1	0	0
	64		1		56	Reactive	1	0	1	1	0	0
	51		1		51	Reactive	1	1	1	0	0	0
	61		0		59	Reactive	1	1	1	1	0	0
	60		0		54	Reactive	1	1	1	1	0	0
	61		1		57	Reactive	1	1	1	1	0	0
	59		0		53	Reactive	1	0	0	0	1	0
	66		1		61	Reactive	1	0	1	0	0	0
	59		0		55	Reactive	1	1	1	1	1	0
	56		1		52	Reactive	1	1	1	1	0	0
	63		0		60	Reactive	1	1	1	1	1	0
	55		0		53	Reactive	1	0	0	0	1	0
	74		0		72	Reactive	1	0	0	0	0	0
	70		1		60	Reactive	0	1	1	1	0	0
	75		1		73	Reactive	0	1	1	1	0	0
	67		1		58	Reactive	0	1	1	1	0	0
	63		1		52	Reactive	0	0	1	1	0	0
	58		1		54	Reactive	0	0	1	1	0	0
	56		1		52	Reactive	0	1	1	1	1	0
	56		1		48	Reactive	0	0	1	1	0	0
	56		1		54	Reactive	0	1	1	1	1	0
	57		1		54	Reactive	0	1	1	1	0	0
	58		1		57	Reactive	0	1	1	1	0	0
	81		1		79	Reactive	0	0	1	1	0	0
	64		1		57	Reactive	0	1	1	1	0	0
	71		1		67	Reactive	0	0	0	1	0	0
	51		1		39	Reactive	0	1	1	1	0	0
	59		0		54	Reactive	0	0	1	1	0	0
	69		1		62	Reactive	0	1	1	1	0	0
	57		1		54	Reactive	0	0	1	1	0	0
	59		0		55	Reactive	0	1	1	1	0	0
	63		1		56	Reactive	0	1	1	1	0	0
	71		1		70	Reactive	0	1	1	1	0	0
	59		0		58	Reactive	0	0	1	0	1	0
	54		1		52	Reactive	0	1	1	1	0	0
	60		0		57	Reactive	0	1	1	1	1	0
	55		0		52	Reactive	0	1	1	1	0	0
	54		0		48	Reactive	0	1	1	1	1	0
	54		1		53	Reactive	0	1	1	1	0	0
	55		0		53	Reactive	0	1	1	1	0	0
	60		1		48	Reactive	0	1	1	1	0	0
	66		1		59	Reactive	0	1	1	0	1	0
	64		1		58	Reactive	0	1	1	0	0	0
	61		1		56	Reactive	0	1	1	1	1	0
	66		1		49	Reactive	0	1	1	1	0	0
	62		0		52	Reactive	0	1	1	1	0	0
	57		1		56	Reactive	0	1	1	1	1	0
	56		1		54	Reactive	0	1	1	1	0	0
	66		1		57	Reactive	0	1	1	0	0	0
	63		1		60	Reactive	0	0	1	0	0	0
	66		1		59	Reactive	0	1	1	1	1	0
	59		1		58	Reactive	0	1	1	1	1	0
	55		1		51	Reactive	0	1	1	0	0	0
	62		1		55	Reactive	0	0	1	1	0	0
	52		0		48	Reactive	0	1	1	1	0	0
	73		1		62	Reactive	0	1	1	1	0	0
	55		1		54	Reactive	0	1	1	1	0	0
	36		1		30	Reactive	0	1	1	1	0	0
	62		1		57	Reactive	0	1	1	1	0	0
	63		1		53	Reactive	0	0	1	1	0	0
	67		1		63	Reactive	0	1	1	1	0	0
	53		1		48	Reactive	0	1	1	1	1	0
	51		1		38	Reactive	0	1	1	1	0	0
	72		1		72	Reactive	0	1	1	1	0	0
	61		1		58	Reactive	0	1	1	1	1	0
	67		1		62	Reactive	0	0	1	1	1	0
	64		1		48	Reactive	0	1	1	1	1	0
	65		1		59	Reactive	0	0	1	1	0	0
	61		0		53	Reactive	0	1	1	0	1	0
	62		0		60	Reactive	0	0	1	1	0	0
	69		1		52	Reactive	0	1	1	1	0	0
	34		0		30	Reactive	0	0	1	1	0	0
	51		0		48	Reactive	0	1	0	0	0	0
	67		1		66	Reactive	0	1	1	1	0	0
	61		1		60	Reactive	0	0	0	0	1	0
	62		1		59	Reactive	0	1	0	0	0	0
	53		1		45	Reactive	0	1	1	0	0	0
	51		1		49	Reactive	0	1	1	1	0	0
	64		1		59	Reactive	0	1	1	1	0	0
	54		0		43	Reactive	0	1	1	1	1	0
	36		1		34	Reactive	0	1	1	1	0	0
	61		1		57	Reactive	0	1	0	1	0	0
	60		0		58	Reactive	0	0	1	1	1	0
	28		1		25	Reactive	0	1	1	1	1	0
	50		0		39	Reactive	0	1	0	1	0	0
	65		0		62	Reactive	0	0	1	1	0	0
	46		1		42	Reactive	0	0	1	1	0	0
	57		1		44	Reactive	0	1	1	1	0	0
	65		1		58	Reactive	0	1	1	1	1	0
	61		1		49	Reactive	0	1	1	1	0	0
	65		1		54	Reactive	0	0	1	0	0	0
	59		1		47	Reactive	0	1	1	1	1	0
	67		0		64	Reactive	0	1	1	1	1	0
	56		0		54	Reactive	0	1	1	0	1	0
	68		1		57	Reactive	0	1	1	1	0	0
	64		1		61	Reactive	0	0	1	0	0	0
	58		1		47	Reactive	0	1	1	1	0	0
	63		1		61	Reactive	0	0	1	1	1	0
	51		1		50	Reactive	0	1	1	1	1	0
	65		1		58	Reactive	0	0	1	1	0	0
	64		1		56	Reactive	0	1	1	0	0	0
	50		1		44	Reactive	0	0	1	0	0	0
	74		1		72	Reactive	0	1	1	1	1	0
	62		0		50	Reactive	0	1	1	0	0	0
	59		1		56	Reactive	0	1	1	1	0	0
	59		1		56	Reactive	0	1	1	0	0	0
	68		1		55	Reactive	0	1	1	1	0	0
	36		1		34	Reactive	0	1	1	1	0	0
	57		1		51	Reactive	0	1	1	1	0	0
	50		0		42	Reactive	0	0	0	0	0	0
	63		1		49	Reactive	0	1	1	1	1	0
	68		1		65	Reactive	0	0	0	0	0	0
	69		0		55	Reactive	0	0	1	0	0	0
	69		1		58	Reactive	0	1	1	1	0	0
	57		1		40	Reactive	0	0	0	0	0	0
	66		1		62	Reactive	0	1	1	1	0	0
	53		1		42	Reactive	0	1	0	0	0	0
	69		1		66	Reactive	0	1	1	0	0	0
	61		1		48	Reactive	0	1	1	0	1	0
	62		1		53	Reactive	0	1	1	1	0	0
	66		1		60	Reactive	0	0	1	1	0	0
	60		1		58	Reactive	0	1	1	1	1	0
	56		1		51	Reactive	0	1	1	0	0	0
	72		1		56	Reactive	0	1	1	1	1	0
	37		0		34	Reactive	0	1	1	1	0	0
	73		1		71	Reactive	0	1	1	1	1	0
	52		1		39	Reactive	0	1	1	1	0	0
	30		1		27	Reactive	0	1	1	1	0	0
	34		1		32	Reactive	0	1	1	1	0	0
	78		0		76	Reactive	0	0	0	0	1	0
	62		1		60	Reactive	0	1	1	1	1	0
	82		0		71	Reactive	0	0	0	0	0	0
	61		1		51	Reactive	0	1	1	1	1	0
	59		0		47	Reactive	0	1	1	1	0	0
	57		1		47	Reactive	0	1	1	1	0	0
	64		0		55	Reactive	0	1	1	0	0	0
	44		1		37	Reactive	0	0	1	1	0	0
	59		1		56	Reactive	0	1	1	1	1	0
	63		1		61	Reactive	0	1	0	1	0	0
	64		1		61	Reactive	0	0	1	1	1	0
	61		0		58	Reactive	0	0	0	0	0	0
	59		1		56	Reactive	0	0	1	1	0	0
	54		1		46	Reactive	0	1	1	1	0	0
	27		1		25	Reactive	0	1	1	1	0	0
	54		1		53	Reactive	0	1	1	1	1	0
	29		1		26	Reactive	0	1	1	1	0	0
	61		1		59	Reactive	0	0	1	0	1	0
	36		0		34	Reactive	0	1	1	1	0	0
	65		0		58	Reactive	0	1	1	0	0	0
	64		0		56	Reactive	0	1	1	1	1	0
	32		1		26	Reactive	0	0	1	1	0	0
	60		0		53	Reactive	0	0	1	0	1	0
	45		0		43	Reactive	0	0	1	0	1	0
	32		1		29	Reactive	0	0	1	1	0	0
	29		1		25	Reactive	0	1	1	1	0	0
	27		1		25	Reactive	0	1	1	1	0	0
	57		0		50	Reactive	0	1	0	1	0	0
	74		1		71	Reactive	0	0	0	0	0	0
	63		0		56	Reactive	0	1	1	1	0	0
	35		1		28	Reactive	0	1	1	1	0	0
	35		1		34	Reactive	0	1	1	1	0	0
	63		1		57	Reactive	0	0	1	0	0	0
	57		0		53	Reactive	0	1	1	NA	0	0
	61		1		60	Reactive	0	1	0	0	0	0
	56		0		55	Reactive	0	1	1	1	0	0
	32		1		26	Reactive	0	1	0	1	0	0
	25		0		22	Reactive	0	1	1	1	0	0
	69		0		65	Reactive	0	1	1	1	0	0
	64		0		61	Reactive	0	1	1	0	1	0
	26		0		22	Reactive	0	1	1	1	0	0
	54		1		51	Reactive	0	1	1	1	1	0
	52		0		51	Reactive	0	1	1	1	1	0
	66		1		63	Reactive	0	1	1	1	0	0
	51		0		47	Reactive	0	0	1	1	0	0
	58		0		58	Reactive	0	1	0	0	0	0
	41		0		37	Reactive	0	0	1	1	0	0
	55		1		54	Reactive	0	1	1	0	0	0
	46		0		43	Reactive	0	1	1	1	0	0
	54		1		51	Reactive	0	1	1	1	0	0
	34		1		31	Reactive	0	1	0	1	0	0
	51		1		48	Reactive	0	1	1	0	0	0
	49		0		47	Reactive	0	1	1	1	1	0
	48		1		46	Reactive	0	0	1	1	0	0
	24		1		22	Reactive	0	0	1	1	0	0
	53		1		51	Reactive	0	1	1	1	0	0
	63		1		60	Reactive	0	1	1	1	1	0
	50		1		50	Reactive	0	0	0	1	1	0
	39		1		37	Reactive	0	1	1	1	0	0
	65		1		63	Reactive	0	1	1	1	0	0
	28		0		27	Reactive	0	0	1	1	0	0
	68		1		67	Reactive	0	1	0	1	1	0
	34		1		32	Reactive	0	0	1	1	0	0
	23		0		22	Reactive	0	0	1	1	0	0
	50		1		48	Reactive	1	1	1	1	0	1	GlaxoSmithKline
	66		1		64	Reactive	1	1	1	0	0	1	GlaxoSmithKline
	59		1		57	Reactive	1	1	0	1	0	1
	68		0		62	Reactive	1	1	0	0	0	1	GlaxoSmithKline
	68		1		55	Reactive	1	1	1	1	0	1	GlaxoSmithKline
	60		1		51	Reactive	1	1	1	0	0	1	GlaxoSmithKline
	62		0		51	Reactive	1	1	1	0	0	1
	66		1		57	Reactive	1	1	1	1	1	1	GlaxoSmithKline
	72		1		61	Reactive	1	1	1	1	1	1	GlaxoSmithKline
	69		1		63	Reactive	1	1	1	1	1	1	GlaxoSmithKline
	62		1		57	Reactive	1	1	1	1	0	1	GlaxoSmithKline
	67		1		66	Reactive	0	1	1	0	1	1	GlaxoSmithKline
	59		1		57	Reactive	0	1	1	0	0	1	GlaxoSmithKline
	56		0		52	Reactive	0	1	1	1	0	1	GlaxoSmithKline
	55		1		53	Reactive	0	1	1	1	0	1
	45		1		37	Reactive	0	1	0	0	0	1	GlaxoSmithKline
	66		0		63	Reactive	0	1	1	1	0	1
	68		1		64	Reactive	0	1	1	1	0	1	GlaxoSmithKline
	52		1		46	Reactive	0	1	0	1	1	1
	57		1		54	Reactive	0	0	1	0	0	1
	64		1		60	Reactive	0	0	1	1	0	1	GlaxoSmithKline
	61		1		59	Reactive	0	0	1	0	1	1	GlaxoSmithKline
	57		1		55	Reactive	0	1	1	1	1	1	GlaxoSmithKline
	25		0		24	Reactive	0	1	1	1	0	1
	51		1		49	Reactive	0	1	1	1	0	1
	61		0		59	Reactive	0	1	1	0	0	1
	57		0		56	Reactive	0	0	1	1	1	1	GlaxoSmithKline
	61		0		53	Reactive	0	1	1	1	1	1
	55		0		52	Reactive	0	1	1	1	0	1	GlaxoSmithKline
	61		1		61	Reactive	0	1	1	1	0	1
	53		1		51	Reactive	0	1	1	1	0	1
	46		0		38	Reactive	0	1	1	1	0	1	GlaxoSmithKline
	63		1		60	Reactive	0	1	1	1	0	1
	37		1		25	Reactive	0	1	1	1	0	1	GlaxoSmithKline
	65		1		61	Reactive	0	1	1	1	0	1
	24		1		21	Reactive	0	1	1	1	0	1	GlaxoSmithKline
	61		1		59	Reactive	0	0	0	1	0	1
	64		1		50	Reactive	0	1	1	1	0	1	GlaxoSmithKline
	57		1		46	Reactive	0	1	1	1	1	1
	56		1		53	Reactive	0	0	1	1	0	1	GlaxoSmithKline
	35		0		31	Reactive	0	1	1	1	0	1
	31		1		28	Reactive	0	1	1	1	0	1	GlaxoSmithKline
	62		1		56	Reactive	0	1	1	0	0	1	GlaxoSmithKline
	57		1		54	Reactive	0	0	1	1	1	1	GlaxoSmithKline
	25		1		21	Reactive	0	1	1	1	0	1
	59		1		58	Reactive	0	1	1	1	0	1	GlaxoSmithKline
	62		0		61	Reactive	1	1	1	1	0	2	GlaxoSmithKline
	56		0		38	Reactive	1	1	1	1	0	2	GlaxoSmithKline
	59		1		57	Reactive	1	0	1	1	0	2
	65		1		55	Reactive	1	1	1	1	0	2	GlaxoSmithKline
	46		0		46	Reactive	1	1	1	1	0	2
	60		1		59	Reactive	1	1	1	1	1	2
	60		1		56	Reactive	1	1	1	1	0	2
	62		1		54	Reactive	1	1	1	1	0	2
	57		0		53	Reactive	0	1	1	1	1	2	GlaxoSmithKline		Merck, Sharp, Dohme
	47		0		44	Reactive	0	1	1	1	0	2
	62		0		55	Reactive	0	1	1	1	0	2	GlaxoSmithKline
	70		1		69	Reactive	0	1	1	0	0	2	GlaxoSmithKline
	62		1		61	Reactive	0	1	1	1	1	2
	58		0		56	Reactive	0	1	1	1	1	2
	35		0		34	Reactive	0	1	1	1	0	2	GlaxoSmithKline
	52		1		46	Reactive	0	1	1	1	0	2	GlaxoSmithKline
	57		1		55	Reactive	0	1	1	1	0	2	GlaxoSmithKline
	56		1		53	Reactive	0	1	1	1	0	2	GlaxoSmithKline
	38		0		28	Reactive	0	1	1	1	0	2	GlaxoSmithKline
	56		1		54	Reactive	0	1	1	1	1	2	GlaxoSmithKline
	59		1		52	Reactive	0	0	1	0	0	2	GlaxoSmithKline
	64		1		60	Reactive	0	1	1	1	1	2
	61		1		52	Reactive	0	1	1	0	0	2
	40		1		30	Reactive	0	1	1	1	0	2	GlaxoSmithKline
	52		1		49	Reactive	0	1	0	0	0	2	GlaxoSmithKline
	51		0		42	Reactive	0	1	1	0	0	2
	49		1		44	Reactive	0	1	0	0	0	2
	30		0		27	Reactive	0	1	1	1	0	2	GlaxoSmithKline
	73		0		67	Reactive	0	0	0	0	0	2
	48		0		46	Reactive	0	0	1	1	1	2	GlaxoSmithKline
	62		1		58	Reactive	0	1	0	1	0	2
	56		0		54	Reactive	0	0	0	0	0	2	GlaxoSmithKline
	51		0		48	Reactive	1	1	1	0	1	3	GlaxoSmithKline
	54		1		51	Reactive	1	1	1	0	0	3	GlaxoSmithKline
	64		1		59	Reactive	1	1	1	1	0	3	GlaxoSmithKline
	58		1		47	Reactive	1	1	1	1	1	3	GlaxoSmithKline
	65		0		56	Reactive	1	1	1	1	0	3
	59		1		53	Reactive	1	1	1	1	0	3	GlaxoSmithKline
	72		1		66	Reactive	1	0	1	1	0	3	GlaxoSmithKline
	57		0		56	Reactive	1	1	1	1	0	3
	61		1		50	Reactive	1	1	1	1	0	3	GlaxoSmithKline
	62		0		54	Reactive	1	1	1	1	0	3	GlaxoSmithKline
	61		1		58	Reactive	1	1	0	1	0	3	GlaxoSmithKline
	65		0		62	Reactive	1	1	1	1	0	3
	60		1		59	Reactive	1	1	1	1	0	3	GlaxoSmithKline
	53		1		40	Reactive	1	1	0	1	1	3
	65		1		63	Reactive	1	1	1	1	1	3	GlaxoSmithKline
	65		1		63	Reactive	1	1	1	1	1	3	GlaxoSmithKline
	57		1		56	Reactive	1	1	1	1	1	3
	56		1		49	Reactive	1	1	1	0	1	3	GlaxoSmithKline
	66		0		59	Reactive	1	0	0	1	1	3	GlaxoSmithKline
	44		1		38	Reactive	1	1	0	0	0	3
	28		1		23	Reactive	1	1	1	1	0	3
	75		1		67	Reactive	0	1	1	1	0	3
	60		1		56	Reactive	0	1	1	0	0	3
	55		0		46	Reactive	0	1	0	0	0	3
	55		0		53	Reactive	0	1	1	1	0	3
	56		0		49	Reactive	0	1	0	0	0	3	GlaxoSmithKline
	68		0		65	Reactive	0	1	1	1	1	3	GlaxoSmithKline
	61		1		61	Reactive	0	1	1	1	1	3
	71		1		67	Reactive	0	1	1	1	0	3	GlaxoSmithKline
	76		1		73	Reactive	0	1	1	1	1	3
	61		0		58	Reactive	0	1	1	0	0	3			Merck, Sharp, Dohme
	64		0		63	Reactive	0	1	1	0	0	3
	60		1		54	Reactive	0	1	1	1	1	3
	43		1		42	Reactive	0	1	1	1	0	3
	53		1		50	Reactive	0	1	1	1	0	3	GlaxoSmithKline
	48		1		48	Reactive	0	1	1	0	0	3	GlaxoSmithKline
	62		1		61	Reactive	0	1	1	1	0	3	GlaxoSmithKline
	41		0		40	Reactive	0	1	1	1	0	3	GlaxoSmithKline
	68		1		66	Reactive	0	0	1	0	1	3	GlaxoSmithKline
	60		0		48	Reactive	0	1	1	0	1	3
	67		1		51	Reactive	0	1	1	1	1	3	GlaxoSmithKline
	57		0		53	Reactive	0	1	1	1	0	3			Merck, Sharp, Dohme
	62		1		58	Reactive	0	1	1	1	0	3			Merck, Sharp, Dohme
	50		1		46	Reactive	0	1	1	0	0	3	GlaxoSmithKline
	53		0		52	Reactive	0	1	1	0	0	3	GlaxoSmithKline
	49		1		44	Reactive	0	1	1	0	0	3	GlaxoSmithKline
	64		1		61	Reactive	0	1	1	1	1	3	GlaxoSmithKline
	57		1		55	Reactive	0	1	1	1	0	3	GlaxoSmithKline
	54		0		52	Reactive	0	1	1	1	0	3	GlaxoSmithKline
	48		1		37	Reactive	0	1	1	1	0	3	GlaxoSmithKline
	52		1		47	Reactive	0	1	1	1	1	3	GlaxoSmithKline
	63		0		59	Reactive	0	1	0	0	0	3
	60		1		56	Reactive	0	0	1	1	0	3
	74		1		70	Reactive	0	0	1	0	0	3	GlaxoSmithKline
	66		0		56	Reactive	0	1	1	1	0	3
	54		1		45	Reactive	0	1	0	1	0	3
	69		1		63	Reactive	0	1	1	1	0	3
	51		1		49	Reactive	0	1	1	1	0	3
	57		0		49	Reactive	0	1	1	1	0	3	GlaxoSmithKline
	49		0		45	Reactive	0	1	1	1	0	3
	67		0		67	Reactive	0	1	1	0	1	3	GlaxoSmithKline
	60		1		56	Reactive	0	1	1	1	0	3	GlaxoSmithKline
	59		1		55	Reactive	0	1	1	1	1	3
	62		1		58	Reactive	0	1	1	1	0	3
	32		1		28	Reactive	0	1	1	1	0	3
	50		0		47	Reactive	0	0	0	0	0	3	GlaxoSmithKline
	54		1		48	Reactive	0	1	1	1	0	3	GlaxoSmithKline
	51		0		49	Reactive	0	1	1	1	0	3	GlaxoSmithKline
	29		1		29	Reactive	0	1	1	1	0	3
	44		0		36	Reactive	0	1	1	0	0	3
	46		0		44	Reactive	0	1	1	0	1	3	GlaxoSmithKline
	35		1		34	Reactive	0	1	1	1	0	3	GlaxoSmithKline
	59		1		52	Reactive	0	1	1	1	1	3	GlaxoSmithKline
	57		1		54	Reactive	0	1	1	0	0	3	GlaxoSmithKline
	29		1		23	Reactive	0	1	1	1	0	3
	26		0		22	Reactive	0	1	1	1	0	3
	37		0		33	Reactive	0	1	1	1	0	3
	53		1		36	Reactive	NA	1	1	NA	0	4	GlaxoSmithKline		Merck, Sharp, Dohme
	61		1		59	Reactive	1	1	1	1	1	4	GlaxoSmithKline
	64		0		63	Reactive	1	1	1	1	0	4
	62		1		61	Reactive	0	1	0	1	0	4	GlaxoSmithKline		Merck, Sharp, Dohme
	58		1		55	Reactive	0	1	1	0	1	4			Merck, Sharp, Dohme
	63		1		56	Reactive	0	1	1	0	1	4	GlaxoSmithKline
	65		1		63	Reactive	0	1	1	1	0	4	GlaxoSmithKline	Glaxo Wellcome Co
	66		1		63	Reactive	0	1	1	1	0	4
	40		0		36	Reactive	0	1	1	1	0	4	GlaxoSmithKline
	64		1		63	Reactive	0	1	1	0	0	4	GlaxoSmithKline
	55		1		51	Reactive	0	1	1	1	0	4	GlaxoSmithKline
	55		1		53	Reactive	0	1	1	1	0	4	GlaxoSmithKline
	46		0		41	Reactive	0	1	1	0	1	4									Other: Notify EHR team
	39		1		34	Reactive	0	1	1	1	0	4
	46		1		39	Reactive	0	1	1	1	1	4	GlaxoSmithKline
	52		1		49	Reactive	0	1	1	1	0	4	GlaxoSmithKline
	68		1		67	Reactive	1	1	1	1	0	5	GlaxoSmithKline
	60		1		53	Reactive	1	1	1	0	0	5	GlaxoSmithKline
	65		1		62	Reactive	0	1	1	1	0	5
	51		0		46	Reactive	0	1	1	1	0	5	GlaxoSmithKline
	59		0		55	Reactive	0	1	1	1	0	5	GlaxoSmithKline
	25		0		24	Reactive	0	1	1	1	0	5	GlaxoSmithKline
	67		1		52	Reactive	0	1	1	1	0	5	GlaxoSmithKline
	52		1		48	Reactive	0	1	1	1	1	5
	65		1		59	Reactive	1	1	1	1	0	6	GlaxoSmithKline
	51		1		48	Reactive	1	1	1	0	1	6	GlaxoSmithKline
	71		0		62	Reactive	0	1	1	1	0	6
	42		1		40	Reactive	0	1	1	1	0	6	GlaxoSmithKline
	56		1		55	Reactive	0	1	1	1	0	6	GlaxoSmithKline
	43		1		42	Reactive	1	1	1	0	0	7	GlaxoSmithKline
